# Supplementary material for: The European Reference Network for Rare Neurological Diseases
Source: Front Neurol. 2021 Jan 14;11:616569. doi: 10.3389/fneur.2020.616569 (PMC7840612; doi:10.3389/fneur.2020.616569)
Supplement: Supplementary file 1 [file Table_1.XLSX]

## Sheet: Tabelle1
	Halthcare provider	Country	Cerebellar Ataxias and Spastic Paraplegias	Choreas and Huntington's Disease	Dystonias, paroxysmal disorders (non-epileptical ones) and Neurodegeneration with Brain Iron Accumulation	Frontotemporal dementia	Leukoencephalopathies	Atypical parkinsonian syndromes: Genetic PD, Multisystem Atrophy, Progressive Supranuclear Palsy/Corticobasal degeneration
	ERN-RND Full members
	Université libre de Bruxelles	Belgium	X
	University Hospitals Leuven	Belgium	X	X		X		X
	University Neurological Hospital “St. Naum” Sofia	Bulgaria			X
	General University Hospital in Prague	Czech Republic		X	X			X
	Motol University Hospital	Czech Republic	X
	AP-HP »Assistance Publique-Hôpitaux de Paris, Reference centre for Huntington's disease, Paris	France		X
	AP-HP »Assistance Publique-Hôpitaux de Paris, Reference Centre for Leukodystrophies, Paris	France					X
	AP-HP »Assistance Publique-Hôpitaux de Paris, Reference centre for rare dementias, Paris	France				X
	AP-HP »Assistance Publique-Hôpitaux de Paris, Reference Centre for Rare Diseases 'Neurogenetics', Paris	France	X		X
	Centre Hospitalier Universitaire de Toulouse	France						X
	CHU de Bordeaux, France	France						X
	Klinikum der Universität München	Germany	X	X	X	X	X	X
	Universitätsklinikum Bonn	Germany	X		X			X
	Universitätsklinikum Schleswig-Holstein	Germany	X	X	X			X
	Universitätsklinikum Tübingen	Germany	X	X	X	X	X	X
	Universitätsklinikum Ulm	Germany		X	X	X		X
	Semmelweis University	Hungary	X	X	X	X	X	X
	University of Pécs	Hungary	X	X	X	X		X
	AOU Siena	Italy	X	X	X	X	X	X
	Foundation IRCCS neurological institute Carlo Besta – Milan	Italy	X	X	X	X	X	X
	HUMANITAS MIRASOLE SPA, Rozzano	Italy		X	X	X		X
	Pediatric hospital Bambino Gesù, Rome	Italy	X	X	X		X
	Vilnius University Hospital Santariškių Klinikos	Lithuania		X
	University Hospital in Krakow	Poland	X		X			X
	University Medical Centre Ljubljana	Slovenia	X	X	X	X		X
	Hospital Clínic i Provincial de Barcelona y Hospital de Sant Joan de Déu	Spain	X	X	X			X
	Hospital Universitari Vall d'Hebron, Barcelona	Spain	X
	Erasmus MC: University Medical Center Rotterdam	The Netherlands				X
	Stichting Katholieke Universiteit, doing business as Radboud University Medical Center, Nijmegen	The Netherlands	X		X			X
	Stichting VUmc, Amsterdam University Medical Centres	The Netherlands					X
	University Medical Center Groningen	The Netherlands	X	X	X		X
	University College London Hospitals NHS Foundation Trust	United Kingdom	X	X	X	X	X	X
	ERN-RND affiliated partners
	Center for Pediatric Rare Neurological Diseases / Dpt. of Pediatrics, Medical University of Vienna	Austria	Member States which do not have representation from a member within an approved ERN participate through healthcare providers that are designated by their Member State as “associated” and/or “collaborative national centres". The affiliated partners don't have to fulfill the minimum requirements defined for full membership (patient numbers, composition of the multidisciplinary team, infrastructure …
	Center for Rare Movement Disorders / Dpt. of Neurology, Medical University Innsbruck	Austria
	University Hospital Cente Zagreb, University Department of Neurology	Croatia
	Aarhus Universitetshospital	Denmark
	Rigshospitalet Copenhagen	Denmark
	Tartu University Hospital	Estonia
	Oulu University Hospital (OUH)	Finland
	Pauls Stradins Clinical University Hospital, Riga	Latvia
	Centre Hospitalier du Luxembourg	Luxembourg
	National Coordination Hub, Mater Dei Hospital (MDH)	Malta
